# Supplementary material for: Process-driven and biological characterisation and mapping of seabed habitats sensitive to trawling
Source: PLoS One. 2017 Oct 5;12(10):e0184486. doi: 10.1371/journal.pone.0184486 (PMC5628812; doi:10.1371/journal.pone.0184486)
Supplement: S1 Table — If the SD of any given indicator for a group was above 1.5 and if the SD of the summed value over all 5 indicators was above 2.5, the group was removed from the analysis. This resulted in the removal of Bivalvia group which was found to be too heterogeneous as it accounted for 22 different initial taxa with very different functional. (XLSX) [file pone.0184486.s001.xlsx]

## Sheet: Feuil1
Taxon group scientific name	Taxon group code	Nb of taxons in the group	Mobility	Fragility	Position on substrata	Average size	Feeding mode	TDI
Demospongiae	CLDEMOS	2	3	3	3	3	3	15
Pachymatisma	PACM	1	3	3	3	3	3	15
Dysidea	DYSI	1	3	3	3	2	3	14
Halichondrida	ORHALIC	4	3	3	3	3	3	15
Suberites	SUBE	3	3	3	2	2	3	13
Tethya	TETY	1	3	3	3	2	3	14
Polymastia	POLY	2	3	3	3	3	3	15
Stelligera	STLL	2	3	3	3	3	3	15
Haliclona	HLCL	1	3	3	3	3	3	15
Raspailia	RASP	3	3	3	3	3	3	15
Tubularia	TUBL	2	3	3	3	2	3	14
Hydractinia	HYDC	1	3	2	2	0	3	10
Leptothecata	ORLEPTO	10	3	3	3	3	3	15
Halecium	HLEC	1	3	3	3	2	3	14
Abietinaria	ABIE	1	3	3	3	3	3	15
Hydrallmania	HYDA	1	3	3	3	3	3	15
Sertularia	SERT	2	3	3	3	3	3	15
Thuiaria	THUI	1	3	3	3	3	3	15
Nemertesia	NEME	2	3	3	3	3	3	15
Actiniaria	ORACTIN	7	3	2	3	3	3	12
Urticina	URTI	4	3	2	3	3	1	12
Adamsia	ADAM	1	3	2	3	3	1	12
Metridium	METR	1	3	2	3	3	1	12
Epizoanthus	EPZA	2	3	2	2	0	3	10
Alcyonium	ALCY	3	3	3	3	3	3	15
Pennatula	PENN	1	2	2	0	3	3	10
Polychaeta	CLPOLYC	23	2	3	2	3	3	10
Aphrodita	APHR	1	1	1	2	3	1	8
Polynoidae	FMPOLYO	6	2	0	2	0	1	5
Chaetopterus	CHAP	1	2	0	0	3	1	6
Sabellida	ORSABEL	5	2	1	2	2	3	9
Owenia	OWEN	1	2	0	0	0	1	3
Sabellaria	SABR	3	2	3	2	0	3	10
Spirobranchus	SPIB	1	2	1	2	0	3	8
Cheilostomatida	ORCHEIL	7	3	3	3	3	3	15
Turbicellepora	TURC	1	3	2	2	0	3	10
Pentapora	PENP	1	3	3	3	3	3	15
Cellaria	CELL	2	3	3	3	0	3	12
Flustra	FLUT	1	3	3	3	2	3	14
Securiflustra	SECU	1	3	3	3	3	3	15
Alcyonidium	ALCD	4	3	3	3	2	3	14
Crisia	CRIS	2	3	3	2	0	3	11
Gastropoda	CLGASTE	9	2	2	2	3	1	9
Calliostoma	CALS	2	1	1	2	0	1	5
Littorinimorpha	ORLITTO	9	1	3	2	3	1	7
Crepidula	CREP	1	3	0	2	0	1	6
Ocenebra	OCEN	1	1	0	2	0	1	4
Buccinum	BUCC	2	1	0	2	3	0	6
Neptunea	NEPU	1	1	0	2	2	1	6
Scaphander	SCAH	1	2	1	0	0	1	4
Philine	PHIL	1	1	2	2	0	1	6
Nudibranchia	ORNUDIB	5	1	2	2	2	1	8
Doris	DORS	1	1	2	2	2	1	8
Onchidoris	ONCH	1	1	2	2	0	1	6
Tritonia	TRIT	1	1	2	2	3	1	9
Dendronotus	DENR	1	1	2	2	0	1	6
Bivalvia	CLBIVAL	22	3	3	2	3	3	11
Glycymeris	GLYC	1	2	0	0	2	3	7
Mytilus	MYTI	2	3	0	2	3	3	11
Modiolus	MODI	2	3	3	2	3	3	13
Pecten	PECT	1	0	1	1	3	3	8
Aequipecten	AEQU	1	0	1	2	2	3	8
Mimachlamys	MIMA	1	3	1	2	2	3	11
Anomiidae	FMANOMI	3	3	3	2	0	3	11
Ostrea	OSTA	1	3	1	2	3	3	12
Acanthocardia	ACAN	2	2	0	0	2	3	7
Mactridae	FMMACTR	7	2	1	0	3	3	9
Veneridae	FMVENER	9	2	1	0	2	3	8
Balanus	BALA	4	3	2	2	0	3	10
Malacostraca	CLMALAC	4	2	2	3	2	1	7
Decapoda	ORDECAP	15	2	2	2	3	1	8
Pandalus	PANS	3	0	2	3	0	1	6
Processa	PROC	5	1	2	2	0	1	6
Palaemon	PALO	2	0	2	3	2	0	7
Crangonidae	FMCRANG	3	1	2	2	0	1	6
Crangon	CRAG	2	0	1	2	0	1	4
Nephrops	NEPH	1	2	1	0	3	1	7
Homarus	HOMA	1	1	1	2	3	1	8
Upogebia	UPOG	3	2	2	0	3	1	8
Pagurus	PAGU	4	1	1	2	0	0	4
Lithodes	LITD	1	1	2	2	2	1	8
Galathea	GALA	6	1	2	2	0	3	8
Munida	MUNI	2	1	2	2	0	1	6
Pisidia	PISI	1	1	2	2	0	3	8
Ebalia	EBAL	3	1	1	2	0	1	5
Corystes	CORS	1	2	2	0	0	3	7
Atelecyclus	ATEL	1	1	1	1	0	1	4
Cancer	CANC	1	1	1	2	3	1	8
Liocarcinus	LIOC	12	1	1	2	2	1	6
Necora	NECO	1	0	1	2	2	1	6
Pilumnus	PILU	1	1	2	2	0	1	6
Goneplax	GONE	1	1	1	2	2	1	7
Eurynome	EURY	1	1	2	2	0	1	6
Maja	MAJA	1	1	1	2	3	1	8
Hyas	HYAS	3	1	2	2	2	1	8
Pisa	PISA	6	1	2	2	2	1	8
Inachus	INAC	4	1	2	2	0	1	6
Macropodia	MACR	4	1	2	2	0	1	6
Asterias	ASTI	1	1	0	2	3	1	7
Luidia	LUID	2	1	2	2	3	1	9
Astropecten	ASTP	1	1	1	2	3	1	8
Anseropoda	ANSE	1	1	2	2	3	1	9
Hippasteria	HIPA	1	1	2	2	3	1	9
Henricia	HENR	1	1	2	2	3	1	9
Crossaster	CROS	1	1	1	2	3	1	8
Ophiuroidea	CLOPHIU	3	2	3	2	2	3	11
Ophiura	OPHU	4	1	3	2	2	1	9
Ophiothrix	OPHO	2	1	3	2	2	2	10
Psammechinus	PSAM	1	1	1	2	2	1	7
Echinus	ECHN	2	1	2	2	3	1	9
Spatangoida	ORSPATA	2	2	3	0	3	1	9
Echinocardium	ECHC	2	2	3	0	2	1	8
Ascidiacea	CLASCID	1	3	3	2	0	3	11
Phlebobranchia	ORPHLEB	2	3	3	3	2	3	13
Ascidiella	ASCI	1	3	2	3	1	3	12
Ascidia	ASCD	2	3	1	3	3	3	13
Styela	STYE	1	3	3	3	2	3	14
Botryllus	BOTR	2	3	2	2	0	3	10
Molgulidae	FMMOLGU	2	3	2	2	0	3	10
Pyuridae	FMPYURI	1	3	1	2	0	3	9
