# Supplementary material for: Process-driven and biological characterisation and mapping of seabed habitats sensitive to trawling
Source: PLoS One. 2017 Oct 5;12(10):e0184486. doi: 10.1371/journal.pone.0184486 (PMC5628812; doi:10.1371/journal.pone.0184486)
Supplement: S2 Table — (XLSX) [file pone.0184486.s002.xlsx]

## Sheet: Feuil1
Number of variables	Spearman correlation	Selected variables
5	0.384	Dist, SfG, Waves, Currents, Ta
6	0.382	Dist, SfG, Waves, Currents, SST, Ta
6	0.382	Dist, SfG, Waves, Currents, Ti, Ta
7	0.38	Dist, SfG, Waves, Currents, SST, Ti, Ta
5	0.38	Dist, SfG, Currents, SST, Ta
4	0.379	Dist, Waves, Currents, Ta
4	0.379	Dist, SfG, Currents, Ta
10	0.379	Dist, SfG, Depth, Waves, Currents, Sediments, SST, Ti, Ta, S
9	0.379	Dist, SfG, Depth, Waves, Currents, Sediments, SST, Ta, S
9	0.379	Dist, Depth, Waves, Currents, Sediments, SST, Ti, Ta, S
