# Supplementary material for: Process-driven and biological characterisation and mapping of seabed habitats sensitive to trawling
Source: PLoS One. 2017 Oct 5;12(10):e0184486. doi: 10.1371/journal.pone.0184486 (PMC5628812; doi:10.1371/journal.pone.0184486)
Supplement: S3 Table — (XLSX) [file pone.0184486.s003.xlsx]

## Sheet: Feuil1
Family = Gaussian		adjR² = 0.41
Coefficient	Estimate	SE	T value	Pr (>|z|)
(Intercept)	1.9633	0.0213	92.181	< 0.001
Risk	0.0024	0.0003	8.040	< 0.001
Abrasion	0.0041	0.0006	-6.932	< 0.001
