# Supplementary material for: Process-driven and biological characterisation and mapping of seabed habitats sensitive to trawling
Source: PLoS One. 2017 Oct 5;12(10):e0184486. doi: 10.1371/journal.pone.0184486 (PMC5628812; doi:10.1371/journal.pone.0184486)
Supplement: S4 Table — (XLSX) [file pone.0184486.s004.xlsx]

## Sheet: Feuil1
	Sensitivity	Size	Mobility	Position	Fragility
Size	0.088 *
Mobility	0.579 ***	0.147 ***
Position	0.62 ***	-0.031 NS	0.658 ***
Fragility	0.774 ***	-0.291 ***	0.449 ***	0.539 ***
Feeding	0.712 ***	-0.269 ***	0.124 ***	0.377 ***	0.527 ***
*** p < 0.001, * p < 0.05, NS for not significant
